# Supplementary material for: Cortistatin deficiency reveals a dysfunctional brain endothelium with impaired gene pathways, exacerbated immune activation, and disrupted barrier integrity
Source: J Neuroinflammation. 2023 Oct 4;20:226. doi: 10.1186/s12974-023-02908-5 (PMC10548650; doi:10.1186/s12974-023-02908-5)
Supplement: Supplementary file 2 — Additional file 2: Table S3. Differentially expressed genes (DEGs) in Cort−/− BECs in NX/NG compared to Cort+/+ BECs. Table S4. Differentially expressed genes (DEGs) in Cort−/− BECs in OGD-R compared to Cort+/+ BECs. Table S5. DEGs for NX/NG-incubated Cort−/− vs Cort+/+ BECs included in Gene Ontology (GO) terms. Table S6. DEGs for OGD-R-incubated Cort−/− vs Cort+/+ BECs included in Gene Ontology (GO) terms. Table S7. Differentially expressed genes (DEGs) in the dynamics of Cort+/+ BECs from NX/NG to OGD-R. Table S8. Differentially expressed genes (DEGs) in the dynamics of Cort−/− BECs from NX/NG to OGD-R. Table S9. DEGs for Cort+/+ BECs from NX/NG to OGD-R included in Gene Ontology (GO) terms. Table S10. DEGs for Cort−/− BECs from NX/NG to OGD-R included in Gene Ontology (GO) terms. Table S11. Comparative values between log2FC and RPKM for differentially expressed genes (DEGs) depicted in Fig. 7. [file 12974_2023_2908_MOESM2_ESM.zip]

Archive with 11 entries (10 files):
- 12974_2023_2908_MOESM2_ESM/
- 12974_2023_2908_MOESM2_ESM/Additional file 2-Castillo-Gonzalez et al-rev.docx
- 12974_2023_2908_MOESM2_ESM/Supplementary Table 10.xlsx
- 12974_2023_2908_MOESM2_ESM/Supplementary Table 11.xlsx
- 12974_2023_2908_MOESM2_ESM/Supplementary Table 3.xlsx
- 12974_2023_2908_MOESM2_ESM/Supplementary Table 4.xlsx
- 12974_2023_2908_MOESM2_ESM/Supplementary Table 5.xlsx
- 12974_2023_2908_MOESM2_ESM/Supplementary Table 6.xlsx
- 12974_2023_2908_MOESM2_ESM/Supplementary Table 7.xlsx
- 12974_2023_2908_MOESM2_ESM/Supplementary Table 8.xlsx
- 12974_2023_2908_MOESM2_ESM/Supplementary Table 9.xlsx
